# Supplementary material for: Comparing the Effectiveness of UV-C on Dynamically Formed Field Biofilms
Source: Microorganisms. 2025 Nov 10;13(11):2561. doi: 10.3390/microorganisms13112561 (PMC12654778; doi:10.3390/microorganisms13112561)
Supplement: Supplementary file 1 [file microorganisms-13-02561-s001.zip › Supplementary File S3.xlsx]

## Sheet: Nomenclature
Biofilm community sequencing Information
Sample Name	BioSample Number		Sample Name Nomeclature
F1B_30			1st term - Loaction of sample
B1A_30				F,M, or B	F -> high shear stress
B2A_30					Middle -> medium shear stress
B3A_30					Back -> low shear stress
M1A_30			2nd term - Sample replicate
M2A_30				1, 2, or 3
M3A_30			3rd term- sampling time
F1A_30				A or B	A ->After UV-C exposure
F2A_30					B -> Before UV-C exposure
F3A_30			4th term - dose (min)
F1B_60				30, 60, or 90	30 minutes -> 5.58J/cm2
F2B_30					60 minutes -> 11.16 J/cm2
F2B_60					90 minutes -> 16.74 J/cm2
F3B_60
M1B_60
M2B_60
M3B_60
B1B_60
B2B_60
B3B_60
F1A_60
F2A_60
F3B_30
F3A_60
M1A_60
M2A_60
M3A_60
B1A_60
B2A_60
B3A_60
B1A_90
B2A_90
M1B_30
M1B_90
M2B_90
M3B_90
F1A_90
F2A_90
F3A_90
B1B_90
B2B_90
B3B_90
M1A_90
M2B_30
M2A_90
M3A_90
F1B_90
F2B_90
F3B_90
M3B_30
B1B_30
B2B_30
B3B_30

## Sheet: 16S
Sample Names	Sequencing Index	Total Number of Reads	File Name	Size (kilobytes)	File Contents	SRA Accession number
F1B_30	SA701-SA502	89768	XMKNR_20240812_M01994_IL13744-013_SA701-SA502_L001_R1.fastq.gz	13870	raw targeted gene (16S rRNA) sequences
F2B_30	SA701-SA503	114991	XMKNR_20240812_M01994_IL13744-025_SA701-SA503_L001_R1.fastq.gz	34193	raw targeted gene (16S rRNA) sequences
F3B_30	SA701-SA504	140434	XMKNR_20240812_M01994_IL13744-037_SA701-SA504_L001_R1.fastq.gz	22747	raw targeted gene (16S rRNA) sequences
M1B_30	SA701-SA505	171259	XMKNR_20240812_M01994_IL13744-049_SA701-SA505_L001_R1.fastq.gz	27266	raw targeted gene (16S rRNA) sequences
M2B_30	SA701-SA506	173438	XMKNR_20240812_M01994_IL13744-061_SA701-SA506_L001_R1.fastq.gz	29565	raw targeted gene (16S rRNA) sequences
M3B_30	SA701-SA507	2453	XMKNR_20240812_M01994_IL13744-073_SA701-SA507_L001_R1.fastq.gz	706	raw targeted gene (16S rRNA) sequences
B1B_30	SA701-SA508	1964	XMKNR_20240812_M01994_IL13744-085_SA701-SA508_L001_R1.fastq.gz	478	raw targeted gene (16S rRNA) sequences
B2B_30	SA702-SA502	44549	XMKNR_20240812_M01994_IL13744-014_SA702-SA502_L001_R1.fastq.gz	7777	raw targeted gene (16S rRNA) sequences
B3B_30	SA702-SA503	85024	XMKNR_20240812_M01994_IL13744-026_SA702-SA503_L001_R1.fastq.gz	14815	raw targeted gene (16S rRNA) sequences
B1A_30	SA702-SA504	102735	XMKNR_20240812_M01994_IL13744-038_SA702-SA504_L001_R1.fastq.gz	17054	raw targeted gene (16S rRNA) sequences
B2A_30	SA702-SA505	106226	XMKNR_20240812_M01994_IL13744-050_SA702-SA505_L001_R1.fastq.gz	18279	raw targeted gene (16S rRNA) sequences
B3A_30	SA702-SA506	84639	XMKNR_20240812_M01994_IL13744-062_SA702-SA506_L001_R1.fastq.gz	14338	raw targeted gene (16S rRNA) sequences
M1A_30	SA702-SA507	58587	XMKNR_20240812_M01994_IL13744-074_SA702-SA507_L001_R1.fastq.gz	10397	raw targeted gene (16S rRNA) sequences
M2A_30	SA702-SA508	219054	XMKNR_20240812_M01994_IL13744-086_SA702-SA508_L001_R1.fastq.gz	38224	raw targeted gene (16S rRNA) sequences
M3A_30	SA703-SA502	47544	XMKNR_20240812_M01994_IL13744-015_SA703-SA502_L001_R1.fastq.gz	13384	raw targeted gene (16S rRNA) sequences
F1A_30	SA703-SA503	62999	XMKNR_20240812_M01994_IL13744-027_SA703-SA503_L001_R1.fastq.gz	12118	raw targeted gene (16S rRNA) sequences
F2A_30	SA703-SA504	135512	XMKNR_20240812_M01994_IL13744-039_SA703-SA504_L001_R1.fastq.gz	23598	raw targeted gene (16S rRNA) sequences
F3A_30	SA703-SA505	102924	XMKNR_20240812_M01994_IL13744-051_SA703-SA505_L001_R1.fastq.gz	23938	raw targeted gene (16S rRNA) sequences
F1B_60	SA703-SA506	182824	XMKNR_20240812_M01994_IL13744-063_SA703-SA506_L001_R1.fastq.gz	32547	raw targeted gene (16S rRNA) sequences
F2B_60	SA703-SA507	152081	XMKNR_20240812_M01994_IL13744-075_SA703-SA507_L001_R1.fastq.gz	28491	raw targeted gene (16S rRNA) sequences
F3B_60	SA703-SA508	178547	XMKNR_20240812_M01994_IL13744-087_SA703-SA508_L001_R1.fastq.gz	31192	raw targeted gene (16S rRNA) sequences
M1B_60	SA704-SA502	70016	XMKNR_20240812_M01994_IL13744-016_SA704-SA502_L001_R1.fastq.gz	12824	raw targeted gene (16S rRNA) sequences
M2B_60	SA704-SA503	81069	XMKNR_20240812_M01994_IL13744-028_SA704-SA503_L001_R1.fastq.gz	13890	raw targeted gene (16S rRNA) sequences
M3B_60	SA704-SA504	76075	XMKNR_20240812_M01994_IL13744-040_SA704-SA504_L001_R1.fastq.gz	13335	raw targeted gene (16S rRNA) sequences
B1B_60	SA704-SA505	81570	XMKNR_20240812_M01994_IL13744-052_SA704-SA505_L001_R1.fastq.gz	23291	raw targeted gene (16S rRNA) sequences
B2B_60	SA704-SA506	134988	XMKNR_20240812_M01994_IL13744-064_SA704-SA506_L001_R1.fastq.gz	24771	raw targeted gene (16S rRNA) sequences
B3B_60	SA704-SA507	218564	XMKNR_20240812_M01994_IL13744-076_SA704-SA507_L001_R1.fastq.gz	41968	raw targeted gene (16S rRNA) sequences
F1A_60	SA704-SA508	166285	XMKNR_20240812_M01994_IL13744-088_SA704-SA508_L001_R1.fastq.gz	29211	raw targeted gene (16S rRNA) sequences
F2A_60	SA705-SA502	82280	XMKNR_20240812_M01994_IL13744-017_SA705-SA502_L001_R1.fastq.gz	24318	raw targeted gene (16S rRNA) sequences
F3A_60	SA705-SA503	86262	XMKNR_20240812_M01994_IL13744-029_SA705-SA503_L001_R1.fastq.gz	14186	raw targeted gene (16S rRNA) sequences
M1A_60	SA705-SA504	100772	XMKNR_20240812_M01994_IL13744-041_SA705-SA504_L001_R1.fastq.gz	15100	raw targeted gene (16S rRNA) sequences
M2A_60	SA705-SA505	153174	XMKNR_20240812_M01994_IL13744-053_SA705-SA505_L001_R1.fastq.gz	25827	raw targeted gene (16S rRNA) sequences
M3A_60	SA705-SA506	172560	XMKNR_20240812_M01994_IL13744-065_SA705-SA506_L001_R1.fastq.gz	28253	raw targeted gene (16S rRNA) sequences
B1A_60	SA705-SA507	200182	XMKNR_20240812_M01994_IL13744-077_SA705-SA507_L001_R1.fastq.gz	35017	raw targeted gene (16S rRNA) sequences
B2A_60	SA705-SA508	2642	XMKNR_20240812_M01994_IL13744-089_SA705-SA508_L001_R1.fastq.gz	614	raw targeted gene (16S rRNA) sequences
B3A_60	SA706-SA502	58933	XMKNR_20240812_M01994_IL13744-018_SA706-SA502_L001_R1.fastq.gz	9455	raw targeted gene (16S rRNA) sequences
B1A_90	SA706-SA503	84284	XMKNR_20240812_M01994_IL13744-030_SA706-SA503_L001_R1.fastq.gz	13484	raw targeted gene (16S rRNA) sequences
B2A_90	SA706-SA504	91029	XMKNR_20240812_M01994_IL13744-042_SA706-SA504_L001_R1.fastq.gz	14067	raw targeted gene (16S rRNA) sequences
M1B_90	SA706-SA505	153286	XMKNR_20240812_M01994_IL13744-054_SA706-SA505_L001_R1.fastq.gz	31190	raw targeted gene (16S rRNA) sequences
M2B_90	SA706-SA506	145625	XMKNR_20240812_M01994_IL13744-066_SA706-SA506_L001_R1.fastq.gz	15855	raw targeted gene (16S rRNA) sequences
M3B_90	SA706-SA507	202637	XMKNR_20240812_M01994_IL13744-078_SA706-SA507_L001_R1.fastq.gz	36553	raw targeted gene (16S rRNA) sequences
F1A_90	SA706-SA508	2404	XMKNR_20240812_M01994_IL13744-090_SA706-SA508_L001_R1.fastq.gz	547	raw targeted gene (16S rRNA) sequences
F2A_90	SA707-SA502	95670	XMKNR_20240812_M01994_IL13744-019_SA707-SA502_L001_R1.fastq.gz	15877	raw targeted gene (16S rRNA) sequences
F3A_90	SA707-SA503	85576	XMKNR_20240812_M01994_IL13744-031_SA707-SA503_L001_R1.fastq.gz	13975	raw targeted gene (16S rRNA) sequences
B1B_90	SA707-SA504	96141	XMKNR_20240812_M01994_IL13744-043_SA707-SA504_L001_R1.fastq.gz	16682	raw targeted gene (16S rRNA) sequences
B2B_90	SA707-SA505	86594	XMKNR_20240812_M01994_IL13744-055_SA707-SA505_L001_R1.fastq.gz	18464	raw targeted gene (16S rRNA) sequences
B3B_90	SA707-SA506	91597	XMKNR_20240812_M01994_IL13744-067_SA707-SA506_L001_R1.fastq.gz	4913	raw targeted gene (16S rRNA) sequences
M1A_90	SA707-SA507	168818	XMKNR_20240812_M01994_IL13744-079_SA707-SA507_L001_R1.fastq.gz	28304	raw targeted gene (16S rRNA) sequences
M2A_90	SA707-SA508	165031	XMKNR_20240812_M01994_IL13744-091_SA707-SA508_L001_R1.fastq.gz	27879	raw targeted gene (16S rRNA) sequences
M3A_90	SA708-SA502	69974	XMKNR_20240812_M01994_IL13744-020_SA708-SA502_L001_R1.fastq.gz	10969	raw targeted gene (16S rRNA) sequences
F1B_90	SA708-SA503	99342	XMKNR_20240812_M01994_IL13744-032_SA708-SA503_L001_R1.fastq.gz	16097	raw targeted gene (16S rRNA) sequences
F2B_90	SA708-SA504	115757	XMKNR_20240812_M01994_IL13744-044_SA708-SA504_L001_R1.fastq.gz	19404	raw targeted gene (16S rRNA) sequences
F3B_90	SA708-SA505	85168	XMKNR_20240812_M01994_IL13744-056_SA708-SA505_L001_R1.fastq.gz	15818	raw targeted gene (16S rRNA) sequences

## Sheet: 18S
Sample Names	Sequence ID	Total Number of Reads	File Name	Size (kilobytes)	File Contents	SRA Accession number
F3B_90	D005273	67597	JV331_DiatomrbcL_RichardKailey_D005273.1.fastq.gz	13840	raw targeted gene (18S rRNA) sequences
F2B_90	D005274	67646	JV331_DiatomrbcL_RichardKailey_D005274.1.fastq.gz	13779	raw targeted gene (18S rRNA) sequences
F1B_90	D005275	77032	JV331_DiatomrbcL_RichardKailey_D005275.1.fastq.gz	15211	raw targeted gene (18S rRNA) sequences
M3A_90	D005276	89574	JV331_DiatomrbcL_RichardKailey_D005276.1.fastq.gz	18429	raw targeted gene (18S rRNA) sequences
M2A_90	D005277	89845	JV331_DiatomrbcL_RichardKailey_D0052737.1.fastq.gz	18595	raw targeted gene (18S rRNA) sequences
M1A_90	D005278	70429	JV331_DiatomrbcL_RichardKailey_D005278.1.fastq.gz	14405	raw targeted gene (18S rRNA) sequences
B3B_90	D005279	61303	JV331_DiatomrbcL_RichardKailey_D005279.1.fastq.gz	12580	raw targeted gene (18S rRNA) sequences
B2B_90	D005280	56780	JV331_DiatomrbcL_RichardKailey_D005280.1.fastq.gz	11896	raw targeted gene (18S rRNA) sequences
B1B_90	D005281	59501	JV331_DiatomrbcL_RichardKailey_D005281.1.fastq.gz	12231	raw targeted gene (18S rRNA) sequences
F3A_90	D005282	61930	JV331_DiatomrbcL_RichardKailey_D005282.1.fastq.gz	12371	raw targeted gene (18S rRNA) sequences
F2A_90	D005283	60104	JV331_DiatomrbcL_RichardKailey_D005283.1.fastq.gz	12145	raw targeted gene (18S rRNA) sequences
F1A_90	D005284	63977	JV331_DiatomrbcL_RichardKailey_D005284.1.fastq.gz	13206	raw targeted gene (18S rRNA) sequences
M3B_90	D005285	68561	JV331_DiatomrbcL_RichardKailey_D005285.1.fastq.gz	14225	raw targeted gene (18S rRNA) sequences
M2B_90	D005286	79824	JV331_DiatomrbcL_RichardKailey_D005286.1.fastq.gz	16224	raw targeted gene (18S rRNA) sequences
M1B_90	D005287	74237	JV331_DiatomrbcL_RichardKailey_D005287.1.fastq.gz	15243	raw targeted gene (18S rRNA) sequences
B2A_90	D005288	77971	JV331_DiatomrbcL_RichardKailey_D005288.1.fastq.gz	16265	raw targeted gene (18S rRNA) sequences
B1A_90	D005289	70889	JV331_DiatomrbcL_RichardKailey_D005289.1.fastq.gz	14454	raw targeted gene (18S rRNA) sequences
B3A_60	D005290	75011	JV331_DiatomrbcL_RichardKailey_D005290.1.fastq.gz	15394	raw targeted gene (18S rRNA) sequences
B2A_60	D005291	61214	JV331_DiatomrbcL_RichardKailey_D005291.1.fastq.gz	12421	raw targeted gene (18S rRNA) sequences
B1A_60	D005292	55026	JV331_DiatomrbcL_RichardKailey_D005292.1.fastq.gz	11309	raw targeted gene (18S rRNA) sequences
M3A_60	D005293	59278	JV331_DiatomrbcL_RichardKailey_D005293.1.fastq.gz	12396	raw targeted gene (18S rRNA) sequences
M2A_60	D005294	66737	JV331_DiatomrbcL_RichardKailey_D005294.1.fastq.gz	13865	raw targeted gene (18S rRNA) sequences
M1A_60	D005295	56006	JV331_DiatomrbcL_RichardKailey_D005295.1.fastq.gz	11756	raw targeted gene (18S rRNA) sequences
F3A_60	D005296	61923	JV331_DiatomrbcL_RichardKailey_D005296.1.fastq.gz	13038	raw targeted gene (18S rRNA) sequences
F2A_60	D005297	64513	JV331_DiatomrbcL_RichardKailey_D005297.1.fastq.gz	13844	raw targeted gene (18S rRNA) sequences
F1A_60	D005298	66113	JV331_DiatomrbcL_RichardKailey_D005298.1.fastq.gz	13993	raw targeted gene (18S rRNA) sequences
B3B_60	D005299	71877	JV331_DiatomrbcL_RichardKailey_D005299.1.fastq.gz	15082	raw targeted gene (18S rRNA) sequences
B2B_60	D005300	74484	JV331_DiatomrbcL_RichardKailey_D005300.1.fastq.gz	15647	raw targeted gene (18S rRNA) sequences
B1B_60	D005301	72632	JV331_DiatomrbcL_RichardKailey_D005301.1.fastq.gz	15312	raw targeted gene (18S rRNA) sequences
M3B_60	D005302	76822	JV331_DiatomrbcL_RichardKailey_D005302.1.fastq.gz	16121	raw targeted gene (18S rRNA) sequences
M2B_60	D005303	69089	JV331_DiatomrbcL_RichardKailey_D005303.1.fastq.gz	14734	raw targeted gene (18S rRNA) sequences
M1B_60	D005304	70717	JV331_DiatomrbcL_RichardKailey_D005304.1.fastq.gz	15030	raw targeted gene (18S rRNA) sequences
F3B_60	D005305	52495	JV331_DiatomrbcL_RichardKailey_D005305.1.fastq.gz	11152	raw targeted gene (18S rRNA) sequences
F2B_60	D005306	64016	JV331_DiatomrbcL_RichardKailey_D005306.1.fastq.gz	13716	raw targeted gene (18S rRNA) sequences
F1B_60	D005307	59573	JV331_DiatomrbcL_RichardKailey_D005307.1.fastq.gz	12131	raw targeted gene (18S rRNA) sequences
F3A_30	D005308	72562	JV331_DiatomrbcL_RichardKailey_D005308.1.fastq.gz	15139	raw targeted gene (18S rRNA) sequences
F2A_30	D005309	73558	JV331_DiatomrbcL_RichardKailey_D005309.1.fastq.gz	15059	raw targeted gene (18S rRNA) sequences
F1A_30	D005310	66866	JV331_DiatomrbcL_RichardKailey_D005310.1.fastq.gz	13773	raw targeted gene (18S rRNA) sequences
M3A_30	D005311	65812	JV331_DiatomrbcL_RichardKailey_D005311.1.fastq.gz	13758	raw targeted gene (18S rRNA) sequences
M2A_30	D005312	72086	JV331_DiatomrbcL_RichardKailey_D005312.1.fastq.gz	14997	raw targeted gene (18S rRNA) sequences
M1A_30	D005313	74391	JV331_DiatomrbcL_RichardKailey_D005313.1.fastq.gz	15622	raw targeted gene (18S rRNA) sequences
B3A_30	D005314	73100	JV331_DiatomrbcL_RichardKailey_D005314.1.fastq.gz	15030	raw targeted gene (18S rRNA) sequences
B2A_30	D005315	72438	JV331_DiatomrbcL_RichardKailey_D005315.1.fastq.gz	15053	raw targeted gene (18S rRNA) sequences
B1A_30	D005316	64646	JV331_DiatomrbcL_RichardKailey_D005316.1.fastq.gz	13140	raw targeted gene (18S rRNA) sequences
B3B_30	D005317	64102	JV331_DiatomrbcL_RichardKailey_D005317.1.fastq.gz	12995	raw targeted gene (18S rRNA) sequences
B2B_30	D005318	67344	JV331_DiatomrbcL_RichardKailey_D005318.1.fastq.gz	13823	raw targeted gene (18S rRNA) sequences
B1B_30	D005319	62337	JV331_DiatomrbcL_RichardKailey_D005319.1.fastq.gz	13169	raw targeted gene (18S rRNA) sequences
M3B_30	D005320	63622	JV331_DiatomrbcL_RichardKailey_D005320.1.fastq.gz	13291	raw targeted gene (18S rRNA) sequences
M2B_30	D005321	72176	JV331_DiatomrbcL_RichardKailey_D005321.1.fastq.gz	15243	raw targeted gene (18S rRNA) sequences
M1B_30	D005322	81815	JV331_DiatomrbcL_RichardKailey_D005322.1.fastq.gz	16593	raw targeted gene (18S rRNA) sequences
F3B_30	D005323	74316	JV331_DiatomrbcL_RichardKailey_D005323.1.fastq.gz	15344	raw targeted gene (18S rRNA) sequences
F2B_30	D005324	83637	JV331_DiatomrbcL_RichardKailey_D005324.1.fastq.gz	17400	raw targeted gene (18S rRNA) sequences
F1B_30	D005325	137	JV331_DiatomrbcL_RichardKailey_D005325.1.fastq.gz	10	raw targeted gene (18S rRNA) sequences
